# Supplementary material for: Dissociable neural correlates of uncertainty underlie different exploration strategies
Source: Nat Commun. 2020 May 12;11:2371. doi: 10.1038/s41467-020-15766-z (PMC7217879; doi:10.1038/s41467-020-15766-z)
Supplement: Supplementary file 4 — Source Data [file 41467_2020_15766_MOESM4_ESM.xlsx]

## Sheet: Figure 3b
Figure 3b
	|RU|	TU
	0.478997	-0.00457866
	0.331444	0.0198994
	-0.191678	0.143128
	0.0414229	0.0642219
	0.423537	-0.0784571
	0.343666	-0.00368165
	0.10274	0.0743937
	0.0215675	0.205663
	0.268361	-0.0104456
	0.0346282	-0.0814898
	0.0909076	0.054726
	0.0189537	0.0981101
	-0.000705389	-0.172298
	0.0873676	-0.134987
	-0.214719	-0.419613
	0.171834	-0.0336032
	-0.0671318	-0.0385605
	-0.135459	-0.17695
	0.167061	0.0469901
	-0.0123951	0.0175947
	0.279095	0.203172
	0.0274259	0.0844582
	0.0869337	-0.221429
	-0.0117115	0.180902
	-0.0697563	0.062839
	0.0456301	0.0349228
	0.0990735	-0.0767173
	0.133828	-0.00598086
	0.145334	-0.266712
	0.0483986	0.146034
	0.239917	-0.149547

## Sheet: Figure 4b
Figure 4b
	|RU|	TU
	0.206375	0.0555532
	0.105594	0.059581
	-0.155826	0.119933
	0.136938	0.105497
	0.218579	0.0512128
	0.254866	0.0990651
	-0.106799	0.340753
	-0.104683	0.227877
	0.128156	0.200928
	-0.0272181	0.10011
	0.0679388	0.0963138
	-0.0440956	0.120608
	-0.0648433	0.0331446
	0.0419172	0.0140879
	-0.148757	-0.148072
	0.0459792	-0.0232225
	-0.0956201	0.0496848
	-0.0966765	-0.11511
	0.0714057	0.11233
	-0.0687652	-0.025885
	0.118973	0.281406
	0.0507053	0.130704
	0.0531025	-0.0897947
	-0.12633	0.159645
	-0.142144	0.0595424
	0.0452716	0.0219193
	0.00792446	0.0608139
	-0.00702252	0.129593
	0.251298	-0.246001
	-0.139311	0.256197
	0.00892508	0.0582396
